# Supplementary material for: TAMMiCol: Tool for analysis of the morphology of microbial colonies
Source: PLoS Comput Biol. 2018 Dec 3;14(12):e1006629. doi: 10.1371/journal.pcbi.1006629 (PMC6292648; doi:10.1371/journal.pcbi.1006629)
Supplement: S1 Code — Source code for TAMMiCol written in MATLAB. (ZIP) [file pcbi.1006629.s002.zip]

Archive with 14 entries (11 files):
- Source Code/
- Source Code/coldrive.m
- __MACOSX/
- __MACOSX/Source Code/
- __MACOSX/Source Code/._coldrive.m
- Source Code/colimg.m
- __MACOSX/Source Code/._colimg.m
- Source Code/colmeta.m
- __MACOSX/Source Code/._colmeta.m
- Source Code/saveplot.m
- __MACOSX/Source Code/._saveplot.m
- Source Code/statcalc.m
- __MACOSX/Source Code/._statcalc.m
- Source Code/tammicol.mlapp
