# Supplementary material for: TAMMiCol: Tool for analysis of the morphology of microbial colonies
Source: PLoS Comput Biol. 2018 Dec 3;14(12):e1006629. doi: 10.1371/journal.pcbi.1006629 (PMC6292648; doi:10.1371/journal.pcbi.1006629)
Supplement: S1 Code — Source code for TAMMiCol written in MATLAB. (ZIP) [file pcbi.1006629.s002.zip › Source Code/coldrive.m]

function coldrive(Settings,Controls,Options)

%COLDRIVE Driver script for image processing and statistics
%
%   COLDRIVE is the main script called by TAMMiCol. This script unpacks the
%   input, finds image files, and calls the image processing and statistics
%   functions.
%
%   All data is saved by COLDRIVE.
%
%   Created by Hayden Tronnolone
%   Date created: 10/05/2017

% Extract variables
ComputeImage = Controls.ComputeImage;
ComputeStatistics = Controls.ComputeStatistics;
SaveStatsCSV = Controls.SaveStatsCSV;
SaveFourier = Controls.SaveFourier;
SaveWave = Controls.SaveWave;
SaveFR = Controls.SaveFR;
SaveFA = Controls.SaveFA;
SaveFP = Controls.SaveFP;
SaveStatsMAT = Controls.SaveStatsMAT;
SaveBinaryMAT = Controls.SaveBinaryMAT;
SaveBinaryCSV = Controls.SaveBinaryCSV;
SaveBinary = Controls.SaveBinary;
SaveIntensity = Controls.SaveIntensity;
SaveError = Controls.SaveError;
SaveComparison = Controls.SaveComparison;
ImageExtensionIn = Controls.ImageExtensionIn;
ImageExtensionOut = Controls.ImageExtensionOut;
PathIn = Controls.PathIn;
ImageSeparator = Controls.ImageSeparator;
ImageSuffix = Controls.ImageSuffix;
DirectorySeparator = Controls.DirectorySeparator;
DirectorySuffix = Controls.DirectorySuffix;
ShowProgress = Controls.ShowProgress;

% Ensure path out is set
if ~isfield(Controls,'PathOut')||isempty(Controls.PathOut)
    PathOut = PathIn;
else
    PathOut = Controls.PathOut;
end

% Ensure directory suffix is set
if ~isfield(Controls,'DirectorySuffix')
    Controls.DirectorySuffix = 'Binary';
else
    DirectorySuffix = Controls.DirectorySuffix;
end

%%%%%%%%%%%%%%%%%%%%%%%%
%%% Image processing %%%
%%%%%%%%%%%%%%%%%%%%%%%%

if ComputeImage
    
    % Initialise warnings
    warnings = {};
    
    % Find all files in subdirectories
    files = dir(fullfile(PathIn,'**',['*.' ImageExtensionIn]));
    nFiles = numel(files);
    
    % Stop if no files found
    if nFiles==0
        return
    end
    
    % Progress
    if ShowProgress
        hw = waitbar(0,sprintf('Image analysis: %.2f %%',0));
    end
    
    % Loop over images
    for n=1:nFiles
        
        % Get metadata and create formatted filename
        [~,filename,~] = fileparts(files(n).name);
        [name,sample,time,magnification] = colmeta(filename);
        names{n} = name;
        if isnan(magnification)
            filename = [name ' s' num2str(sample) ' ' num2str(time) 'h'];
        else
            filename = [name ' s' num2str(sample) ' ' num2str(time) 'h ' num2str(magnification) 'X'];
        end
        DirectoryOut = ['Sample ' num2str(sample)];
        HolderOut = [name DirectorySeparator DirectorySuffix];
        Holders{n} = HolderOut;
        
        % Create output folders
        if any([SaveBinary,SaveIntensity,SaveComparison,SaveError])
            
            warning('off','MATLAB:MKDIR:DirectoryExists')
            
            % Dataset folder
            mkdir(PathOut,HolderOut);
            
            % Sample folder
            mkdir(fullfile(PathOut,HolderOut),DirectoryOut);
            
            warning('on','MATLAB:MKDIR:DirectoryExists')
            
        end
        
        % Set output location
        LocationOut = fullfile(PathOut,HolderOut,DirectoryOut);
        
        % Load image
        C = flip(imread(fullfile(files(n).folder,files(n).name)));
        
        % Check for alpha channel
        if size(C,3)>3
            C = C(:,:,1:3);
        end
        
        % Process
        [CF,warningsTemp,tolerances,proportions,error,selectedTolerance,criticalLevel,criticalIndex] = colimg(C,Settings);
        
        for j=1:length(warningsTemp)
            
            warnings = [warnings;{name sample time warningsTemp{j}}];
        
        end
                        
        % Plot intensity with error
        if SaveError
            
            mx = 1.1;
            figure('Visible','Off')
            plot(tolerances,proportions,selectedTolerance*ones(1,100),linspace(0,mx),'k--',criticalLevel*ones(1,100),linspace(0,mx),'k--',tolerances(2:criticalIndex-1),error(2:criticalIndex-1))
            axis tight
            ylim([0 mx])
            xlabel('$\tau$')
            ylabel('$\chi, \delta$')
            hf = gcf;
            hh = get(hf,'Children');
            set(gca,'FontSize',12)
            set(findall(hf,'Type','Text'),'FontSize',12,'FontWeight','Normal','Interpreter','LaTeX')
            set(findall(hh,'Type','Axes'),'FontSize',12,'FontWeight','Normal','TickLabelInterpreter','LaTeX')
            set(findall(hf,'Type','line'),'Linewidth',1.5)
            saveplot(fullfile(LocationOut,[filename ImageSeparator 'error']),[],'Simple')
            close gcf
            
        end
        
        % Save binary image
        if SaveBinary
            
            imwrite(flip(1-CF),fullfile(LocationOut,[filename ImageSeparator ImageSuffix '.' ImageExtensionOut]))
            
        end
        
        % Save comparisons
        if SaveComparison
            
            figure('Visible','Off');
            imshow(C)
            hold on
            green = cat(3,zeros(size(CF)),ones(size(CF)),zeros(size(CF)));
            h = imshow(green);
            set(h,'AlphaData',CF*0.3)
            set(gca,'YDir','Normal')
            saveplot(fullfile(LocationOut,[filename ImageSeparator 'compare']),[],'SimpleOGL',1)
            close gcf

        end
        
        % Save intensity
        if SaveIntensity
            
            mx = 1.1;
            figure('Visible','Off');
            plot(tolerances,proportions,selectedTolerance*ones(1,100),linspace(0,mx),'k--',criticalLevel*ones(1,100),linspace(0,mx),'k--')
            xlabel('$\tau$')
            ylabel('$\chi$')
            axis tight
            ylim([0 mx])
            hf = gcf;
            hh = get(hf,'Children');
            set(gca,'FontSize',12)
            set(findall(hf,'Type','Text'),'FontSize',12,'FontWeight','Normal','Interpreter','LaTeX')
            set(findall(hh,'Type','Axes'),'FontSize',12,'FontWeight','Normal','TickLabelInterpreter','LaTeX')
            set(findall(hf,'Type','line'),'Linewidth',1.5)
            saveplot(fullfile(LocationOut,[filename ImageSeparator 'intensity']),[],'Simple')
            close gcf
            
        end
        
        % Save data as MAT file
        if SaveBinaryMAT
            save(fullfile(LocationOut,[filename ImageSeparator 'binary']),'CF');
        end
        
        % Save data as CSV
        if SaveBinaryCSV
            csvwrite(fullfile(LocationOut,[filename ImageSeparator 'binary.csv']),CF);
        end
        
        % Progress
        if ShowProgress
            
            % Check to update or replace waitbar
            if exist('hw','Var')&&ishandle(hw)
                waitbar(n/nFiles,hw,sprintf('Image analysis: %.2f %%',100*n/nFiles));
            else
                hw = waitbar(n/nFiles,sprintf('Image analysis: %.2f %%',100*n/nFiles));
            end
            
        end
        
    end
    
    % Close progress bar
    if ShowProgress
        close(hw)
    end
    
    % Set save name
    if numel(unique(names))~=1
        saveName = ['Multiple Datasets ' datestr(now,'YYYYMMDDhhmm')];
    else
        saveName = name;
    end

    % Save warnings
    if ~isempty(warnings)

        warningsTable = cell2table(warnings);
        warningsTable.Properties.VariableNames = {'Dataset','Sample','Time','Warning'};
        writetable(warningsTable,fullfile(PathOut,[saveName ImageSeparator 'Warnings']))

    end

end

%%%%%%%%%%%%%%%%%%
%%% Statistics %%%
%%%%%%%%%%%%%%%%%%

if ComputeStatistics
    
    % Find all files in subdirectories
    if ComputeImage
                
        % Find unique holders
        Holders = unique(Holders);
        
        % Loop over all holders
        files = [];
        for j=1:numel(Holders)
            files = [files,dir(fullfile(PathOut,Holders{j},'**',['*.' ImageExtensionOut]))];
        end
        
    else
        files = dir(fullfile(PathIn,'**',['*.' ImageExtensionOut]));
    end
    
    nFiles = numel(files);
    
    % Stop if no files found
    if nFiles==0
        return
    end
    
    % Initialise statistics table
    dataTable = table(cell(nFiles,1),zeros(nFiles,1),zeros(nFiles,1),zeros(nFiles,1),...
        zeros(nFiles,1),zeros(nFiles,1),zeros(nFiles,1),zeros(nFiles,1),...
        zeros(nFiles,1),zeros(nFiles,1),zeros(nFiles,1));
    dataTable.Properties.VariableNames = {'Dataset','Sample','Time','Magnification','Ir','Itheta','ITheta','Icsr','Rmin','Rmax','Area'};
    
    % Pair correlation Fourier transform
    fourierTable = array2table(zeros(nFiles,2+Options.nBins(3)));
    fourierTable.Properties.VariableNames = ['Sample'; 'Time'; strcat('F',split(num2str(1:Options.nBins(3))))];
    
    % Wavenumbers
    waveTable = array2table(zeros(nFiles,2+Options.nBins(3)/2+1));
    waveTable.Properties.VariableNames = ['Sample'; 'Time'; strcat('Wavenumber ',split(num2str(0:Options.nBins(3)/2)))];
    
    % Radial metric
    frTable = array2table(zeros(nFiles,2+Options.nBins(1)));
    frTable.Properties.VariableNames = ['Sample'; 'Time'; strcat('Bin ',split(num2str(1:Options.nBins(1))))];
    
    % Angular metric
    fthetaTable = array2table(zeros(nFiles,2+Options.nBins(2)));
    fthetaTable.Properties.VariableNames = ['Sample'; 'Time'; strcat('Bin ',split(num2str(1:Options.nBins(2))))];
    
    % Pair metric
    fThetaTable = array2table(zeros(nFiles,2+Options.nBins(3)));
    fThetaTable.Properties.VariableNames = ['Sample'; 'Time'; strcat('Bin ',split(num2str(1:Options.nBins(3))))];
    
    % Progress
    if ShowProgress
        hw = waitbar(0,sprintf('Computing statistics: %.2f %%',0));
    end
    
    % Loop over files
    for n=1:nFiles
        
        % Get metadata
        [~,filename,~] = fileparts(files(n).name);
        [name,sample,time,magnification] = colmeta(filename,ImageSuffix);
        names{n} = name;
        
        % Load binary image
        CF = flip(1 - imread(fullfile(files(n).folder,files(n).name)));
        
        % Compute statistics
        [Ir,~,Itheta,ITheta,Icsr,~,~,k,Rmin,Rmax,Area,ffTheta,fr,ftheta,fTheta] = statcalc(CF,Options);
                
        % Add statistics to table
        dataTable(n,1:11) = {name,sample,time,magnification,...
            Ir,Itheta,ITheta,Icsr,Rmin,Rmax,Area};
        
        % Add Fourier transform
        fourierTable(n,1:2) = {sample time};
        fourierTable(n,3:end) = num2cell(ffTheta);
        
        % Add wavenumbers
        waveTable(n,1:2) = {sample time};
        waveTable(n,3:end) = num2cell(k);
        
        % Add radial metric
        frTable(n,1:2) = {sample time};
        frTable(n,3:end) = num2cell(fr);
        
        % Add angular metric
        fthetaTable(n,1:2) = {sample time};
        fthetaTable(n,3:end) = num2cell(ftheta);
        
        % Add pair metric
        fThetaTable(n,1:2) = {sample time};
        fThetaTable(n,3:end) = num2cell(fTheta);
        
        % Progress
        if ShowProgress
            
            % Check to update or replace waitbar
            if exist('hw','Var')&&ishandle(hw)
                waitbar(n/nFiles,hw,sprintf('Computing statistics: %.2f %%',100*n/nFiles));
            else
                hw = waitbar(n/nFiles,sprintf('Computing statistics: %.2f %%',100*n/nFiles));
            end
            
        end
        
                
    end
    
    % Close progress bar
    if ShowProgress
        close(hw)
    end
        
    % Sort table by times for output
    dataTable = sortrows(dataTable,[3 2]);
    fourierTable = sortrows(fourierTable,[2 1]);
    waveTable = sortrows(waveTable,[2 1]);
    frTable = sortrows(frTable,[2 1]);
    fthetaTable = sortrows(fthetaTable,[2 1]);
    fThetaTable = sortrows(fThetaTable,[2 1]);

    % Set save name
    if numel(unique(names))~=1
        saveName = ['Multiple Datasets ' datestr(now,'YYYYMMDDhhmm')];
    else
        saveName = name;
    end
    
    % Save CSV
    if SaveStatsCSV
        
        writetable(dataTable,fullfile(PathOut,[saveName ImageSeparator 'Statistics']))
        
    end
    
    % Save Fourier Coefficients
    if SaveFourier
        
        writetable(fourierTable,fullfile(PathOut,[saveName ImageSeparator 'Fourier Coefficients']))

    end
    
    % Save wave numbers
    if SaveWave
        
        writetable(waveTable,fullfile(PathOut,[saveName ImageSeparator 'Wavenumbers']))

    end
    
    % Save radial metric
    if SaveFR
        
        writetable(frTable,fullfile(PathOut,[saveName ImageSeparator 'Radial Metric']))

    end
    
    % Save angular metric
    if SaveFA
        
        writetable(fthetaTable,fullfile(PathOut,[saveName ImageSeparator 'Angular Metric']))

    end
    
    % Save pair metric
    if SaveFP
        
        writetable(fThetaTable,fullfile(PathOut,[saveName ImageSeparator 'Pair Metric']))

    end
    
    % Extract times and samples
    times = unique(dataTable.Time);
    samples = unique(dataTable.Sample);
    nTimes = numel(times);
    nSamples = numel(samples);
    
    % Initialise arrays
    Ir = zeros(nTimes,nSamples);
    Itheta = zeros(nTimes,nSamples);
    ITheta = zeros(nTimes,nSamples);
    Icsr = zeros(nTimes,nSamples);
    Area = zeros(nTimes,nSamples);
    Rmin = zeros(nTimes,nSamples);
    k = zeros(nTimes,nSamples,Options.nBins(3)/2+1);
    ffTheta = zeros(nTimes,nSamples,Options.nBins(3));
    fr = zeros(nTimes,nSamples,Options.nBins(1));
    ftheta = zeros(nTimes,nSamples,Options.nBins(2));
    fTheta = zeros(nTimes,nSamples,Options.nBins(3));
    
    % Sort into arrays
    for t=1:nTimes
        
        for s=1:nSamples
            
            % Data table
            rows = dataTable.Time==times(t)&dataTable.Sample==samples(s);
            TableTemp = dataTable(rows,:);
            Ir(t,s) = TableTemp{1,5};
            Itheta(t,s) = TableTemp{1,6};
            ITheta(t,s) = TableTemp{1,7};
            Icsr(t,s) = TableTemp{1,8};
            Rmin(t,s) = TableTemp{1,9};
            Rmax(t,s) = TableTemp{1,10};
            Area(t,s) = TableTemp{1,11};
            
            % Fourier table
            rows = fourierTable.Time==times(t)&fourierTable.Sample==samples(s);
            TableTemp = fourierTable(rows,:);
            ffTheta(t,s,:) = TableTemp{1,3:end};
            
            % Wave table
            rows = waveTable.Time==times(t)&waveTable.Sample==samples(s);
            TableTemp = waveTable(rows,:);
            k(t,s,:) = TableTemp{1,3:end};
            
            % Radial metric table
            rows = frTable.Time==times(t)&frTable.Sample==samples(s);
            TableTemp = frTable(rows,:);
            fr(t,s,:) = TableTemp{1,3:end};
            
            % Angular metric table
            rows = fthetaTable.Time==times(t)&fthetaTable.Sample==samples(s);
            TableTemp = fthetaTable(rows,:);
            ftheta(t,s,:) = TableTemp{1,3:end};
            
            % Pair metric table
            rows = fThetaTable.Time==times(t)&fThetaTable.Sample==samples(s);
            TableTemp = fThetaTable(rows,:);
            fTheta(t,s,:) = TableTemp{1,3:end};
            
        end
        
    end
    
    % Save data as MAT file
    if SaveStatsMAT
        
        save(fullfile(PathOut,[saveName ImageSeparator 'Statistics']),'Ir','Itheta','ITheta','Icsr','Area','Rmin','Rmax','ffTheta','k','fr','ftheta','fTheta')
        
    end
    
end

% Save settings
S = [fieldnames(Settings) struct2cell(Settings)];
O = [fieldnames(Options) struct2cell(Options)];
C = [fieldnames(Controls) struct2cell(Controls)];
settingsTable = cell2table([S;O;C]);
settingsTable.Properties.VariableNames = {'Option','Value'};
writetable(settingsTable,fullfile(PathOut,[saveName ImageSeparator 'Settings']));
