# Supplementary material for: TAMMiCol: Tool for analysis of the morphology of microbial colonies
Source: PLoS Comput Biol. 2018 Dec 3;14(12):e1006629. doi: 10.1371/journal.pcbi.1006629 (PMC6292648; doi:10.1371/journal.pcbi.1006629)
Supplement: S1 Data — Sample images from a single colony for processing by TAMMiCol. (ZIP) [file pcbi.1006629.s003.zip]

Archive with 19 entries (16 files):
- Test Data/
- Test Data/AWRI 796 PLOS 50uM s5 10X 23h.tif
- __MACOSX/
- __MACOSX/Test Data/
- __MACOSX/Test Data/._AWRI 796 PLOS 50uM s5 10X 23h.tif
- Test Data/AWRI 796 PLOS 50uM s5 10X 48h.tif
- __MACOSX/Test Data/._AWRI 796 PLOS 50uM s5 10X 48h.tif
- Test Data/AWRI 796 PLOS 50uM s5 4X 115h.tif
- __MACOSX/Test Data/._AWRI 796 PLOS 50uM s5 4X 115h.tif
- Test Data/AWRI 796 PLOS 50uM s5 4X 162h.tif
- __MACOSX/Test Data/._AWRI 796 PLOS 50uM s5 4X 162h.tif
- Test Data/AWRI 796 PLOS 50uM s5 4X 211h.tif
- __MACOSX/Test Data/._AWRI 796 PLOS 50uM s5 4X 211h.tif
- Test Data/AWRI 796 PLOS 50uM s5 4X 233h.tif
- __MACOSX/Test Data/._AWRI 796 PLOS 50uM s5 4X 233h.tif
- Test Data/AWRI 796 PLOS 50uM s5 4X 73h.tif
- __MACOSX/Test Data/._AWRI 796 PLOS 50uM s5 4X 73h.tif
- Test Data/AWRI 796 PLOS 50uM s5 4X 87h.tif
- __MACOSX/Test Data/._AWRI 796 PLOS 50uM s5 4X 87h.tif
